# Supplementary material for: Molecular and Morphological Characterization of Introgression Lines with Resistance to Bacterial Leaf Blight and Blast in Rice
Source: Plants (Basel). 2023 Aug 21;12(16):3012. doi: 10.3390/plants12163012 (PMC10458744; doi:10.3390/plants12163012)
Supplement: Supplementary file 1 [file plants-12-03012-s001.zip]

Archive with 1 entries (1 files):
- plants-2386153-supplementary.pdf
